# Supplementary material for: Phenotypic and Genetic Variability of Isolates of ZIKV-2016 in Brazil
Source: Microorganisms. 2022 Apr 21;10(5):854. doi: 10.3390/microorganisms10050854 (PMC9146765; doi:10.3390/microorganisms10050854)
Supplement: Supplementary file 1 [file microorganisms-10-00854-s001.zip]

Archive with 1 entries (1 files):
- microorganisms-1532537-supplementary.pdf
